# Supplementary material for: Perceived Benefits Matter the Most in COVID-19 Preventive Behaviors: Empirical Evidence from Okara District, Pakistan
Source: Int J Environ Res Public Health. 2021 Jun 24;18(13):6772. doi: 10.3390/ijerph18136772 (PMC8297269; doi:10.3390/ijerph18136772)
Supplement: Supplementary file 1 [file ijerph-18-06772-s001.zip]

Archive with 1 entries (1 files):
- Questionnaire_final.pdf
